# Supplementary material for: Adetogramma (Polypodiaceae), a new monotypic fern genus segregated from Polypodium
Source: PhytoKeys. 2017 Apr 13;(78):109–31. doi: 10.3897/phytokeys.78.12189 (PMC5543277; doi:10.3897/phytokeys.78.12189)
Supplement: XML Treatment for Adetogramma [file phytokeys.78.12189-treatment1.xml]

<!DOCTYPE tp:taxon-treatment
  PUBLIC "-//TaxonX//DTD Taxonomic Treatment Publishing DTD v0 20100105//EN" "tax-treatment-NSO.dtd">
<tp:taxon-treatment xmlns:tp="http://www.plazi.org/taxpub"><tp:treatment-meta><kwd-group><label>Taxon classification</label><kwd><named-content xmlns:xlink="http://www.w3.org/1999/xlink" content-type="kingdom">Plantae</named-content></kwd><kwd><named-content xmlns:xlink="http://www.w3.org/1999/xlink" content-type="order">Polypodiales</named-content></kwd><kwd><named-content xmlns:xlink="http://www.w3.org/1999/xlink" content-type="family">Polypodiaceae</named-content></kwd></kwd-group><mixed-citation publication-type="journal"><person-group><name><surname>Almeida</surname><given-names>Thaís Elias</given-names></name><name><surname>Salino</surname><given-names>Alexandre</given-names></name><name><surname>Dubuisson</surname><given-names>Jean-Yves</given-names></name><name><surname>Hennequin</surname><given-names>Sabine</given-names></name></person-group><article-title>
          <italic><tp:taxon-name><tp:taxon-name-part taxon-name-part-type="genus" reg="Adetogramma">Adetogramma</tp:taxon-name-part></tp:taxon-name></italic> (<tp:taxon-name><tp:taxon-name-part taxon-name-part-type="family">Polypodiaceae</tp:taxon-name-part></tp:taxon-name>), a new monotypic fern genus segregated from <tp:taxon-name><tp:taxon-name-part taxon-name-part-type="genus" reg="Polypodium">Polypodium</tp:taxon-name-part></tp:taxon-name></article-title><source>PhytoKeys</source><day>13</day><month>4</month><year>2017</year><volume>2017</volume><issue>78</issue><fpage>109</fpage><lpage>131</lpage><pub-id pub-id-type="doi">10.3897/phytokeys.78.12189</pub-id></mixed-citation></tp:treatment-meta><tp:nomenclature><tp:taxon-name>
              <tp:taxon-name-part taxon-name-part-type="genus" reg="Adetogramma">Adetogramma</tp:taxon-name-part>
              <object-id xmlns:xlink="http://www.w3.org/1999/xlink" content-type="ipni" xlink:type="simple">urn:lsid:ipni.org:names:77161864-1</object-id>
            </tp:taxon-name><tp:taxon-authority>T.E.Almeida</tp:taxon-authority><tp:taxon-status xmlns:xlink="http://www.w3.org/1999/xlink" xlink:type="simple">gen. nov.</tp:taxon-status></tp:nomenclature><tp:treatment-sec sec-type="notes" id="SECID0EYABG"><title>Note.</title><p>
              <italic><tp:taxon-name><tp:taxon-name-part taxon-name-part-type="genus" reg="Adetogramma">Adetogramma</tp:taxon-name-part></tp:taxon-name></italic> is similar to <italic><tp:taxon-name><tp:taxon-name-part taxon-name-part-type="genus" reg="Microgramma">Microgramma</tp:taxon-name-part></tp:taxon-name></italic> and <italic><tp:taxon-name><tp:taxon-name-part taxon-name-part-type="genus" reg="Pleopeltis">Pleopeltis</tp:taxon-name-part></tp:taxon-name></italic> in its epiphytic habit, long-creeping rhizomes and in having entire leaves with one row of sori on each side of the midrib, but differs from these genera by having free veins (vs. veins anastomosing in <italic><tp:taxon-name><tp:taxon-name-part taxon-name-part-type="genus" reg="Microgramma">Microgramma</tp:taxon-name-part></tp:taxon-name></italic> and <italic><tp:taxon-name><tp:taxon-name-part taxon-name-part-type="genus" reg="Pleopeltis">Pleopeltis</tp:taxon-name-part></tp:taxon-name></italic>) and peltate, pedicellate, lanceolate paraphyses (vs. hairlike or lanceolate and sessile paraphyses in <italic><tp:taxon-name><tp:taxon-name-part taxon-name-part-type="genus" reg="Microgramma">Microgramma</tp:taxon-name-part></tp:taxon-name></italic>, and round, peltate, pedicellate paraphyses in <italic><tp:taxon-name><tp:taxon-name-part taxon-name-part-type="genus" reg="Pleopeltis">Pleopeltis</tp:taxon-name-part></tp:taxon-name></italic>).</p></tp:treatment-sec><tp:treatment-sec sec-type="material" id="SECID0EPCBG"><title>Type.</title><p>
              <italic><tp:taxon-name><tp:taxon-name-part taxon-name-part-type="genus" reg="Adetogramma">Adetogramma</tp:taxon-name-part> <tp:taxon-name-part taxon-name-part-type="species" reg="chrysolepis">chrysolepis</tp:taxon-name-part></tp:taxon-name></italic> (Hook.) T.E.Almeida, comb. nov., <italic><tp:taxon-name><tp:taxon-name-part taxon-name-part-type="genus" reg="Polypodium">Polypodium</tp:taxon-name-part> <tp:taxon-name-part taxon-name-part-type="species" reg="chrysolepis">chrysolepis</tp:taxon-name-part></tp:taxon-name></italic> Hook., Icon. Pl. 8: t. 721. 1845.</p></tp:treatment-sec></tp:taxon-treatment>
