# Supplementary material for: Adetogramma (Polypodiaceae), a new monotypic fern genus segregated from Polypodium
Source: PhytoKeys. 2017 Apr 13;(78):109–31. doi: 10.3897/phytokeys.78.12189 (PMC5543277; doi:10.3897/phytokeys.78.12189)
Supplement: XML Treatment for Adetogramma chrysolepis [file phytokeys.78.12189-treatment2.xml]

<!DOCTYPE tp:taxon-treatment
  PUBLIC "-//TaxonX//DTD Taxonomic Treatment Publishing DTD v0 20100105//EN" "tax-treatment-NSO.dtd">
<tp:taxon-treatment xmlns:tp="http://www.plazi.org/taxpub"><tp:treatment-meta><kwd-group><label>Taxon classification</label><kwd><named-content xmlns:xlink="http://www.w3.org/1999/xlink" content-type="kingdom">Plantae</named-content></kwd><kwd><named-content xmlns:xlink="http://www.w3.org/1999/xlink" content-type="order">Polypodiales</named-content></kwd><kwd><named-content xmlns:xlink="http://www.w3.org/1999/xlink" content-type="family">Polypodiaceae</named-content></kwd></kwd-group><mixed-citation publication-type="journal"><person-group><name><surname>Almeida</surname><given-names>Thaís Elias</given-names></name><name><surname>Salino</surname><given-names>Alexandre</given-names></name><name><surname>Dubuisson</surname><given-names>Jean-Yves</given-names></name><name><surname>Hennequin</surname><given-names>Sabine</given-names></name></person-group><article-title>
          <italic><tp:taxon-name><tp:taxon-name-part taxon-name-part-type="genus" reg="Adetogramma">Adetogramma</tp:taxon-name-part></tp:taxon-name></italic> (<tp:taxon-name><tp:taxon-name-part taxon-name-part-type="family">Polypodiaceae</tp:taxon-name-part></tp:taxon-name>), a new monotypic fern genus segregated from <tp:taxon-name><tp:taxon-name-part taxon-name-part-type="genus" reg="Polypodium">Polypodium</tp:taxon-name-part></tp:taxon-name></article-title><source>PhytoKeys</source><day>13</day><month>4</month><year>2017</year><volume>2017</volume><issue>78</issue><fpage>109</fpage><lpage>131</lpage><pub-id pub-id-type="doi">10.3897/phytokeys.78.12189</pub-id></mixed-citation></tp:treatment-meta><tp:nomenclature><tp:taxon-name>
              <tp:taxon-name-part taxon-name-part-type="genus" reg="Adetogramma">Adetogramma</tp:taxon-name-part>
              <tp:taxon-name-part taxon-name-part-type="species" reg="chrysolepis">chrysolepis</tp:taxon-name-part>
              <object-id xmlns:xlink="http://www.w3.org/1999/xlink" content-type="ipni" xlink:type="simple">urn:lsid:ipni.org:names:77161865-1</object-id>
            </tp:taxon-name><tp:taxon-authority>(Hook.) T.E.Almeida</tp:taxon-authority><tp:taxon-status xmlns:xlink="http://www.w3.org/1999/xlink" xlink:type="simple">comb. nov.</tp:taxon-status><xref ref-type="fig" rid="F2">Figures 2</xref><xref ref-type="fig" rid="F3">, 3</xref><xref ref-type="fig" rid="F4">, 4</xref><tp:nomenclature-citation-list><tp:nomenclature-citation><tp:taxon-name>
                  <tp:taxon-name-part taxon-name-part-type="genus" reg="Lepicystis">Lepicystis</tp:taxon-name-part> <tp:taxon-name-part taxon-name-part-type="species" reg="chrysolepis">chrysolepis</tp:taxon-name-part></tp:taxon-name><comment>(Hook.) Diels, Nat. Pflanzenfam. 1(4): 322, f. 167A–B. 1899. Type: Based on <tp:taxon-name><tp:taxon-name-part taxon-name-part-type="genus" reg="Polypodium">Polypodium</tp:taxon-name-part> <tp:taxon-name-part taxon-name-part-type="species" reg="chrysolepis">chrysolepis</tp:taxon-name-part></tp:taxon-name> Hook. </comment></tp:nomenclature-citation><tp:nomenclature-citation><tp:taxon-name>
                  <tp:taxon-name-part taxon-name-part-type="genus" reg="Microgramma">Microgramma</tp:taxon-name-part> <tp:taxon-name-part taxon-name-part-type="species" reg="chrysolepis">chrysolepis</tp:taxon-name-part></tp:taxon-name><comment>(Hook.) Crabbe, Brit. Fern Gaz. 9: 316. 1967. Type: Based on <tp:taxon-name><tp:taxon-name-part taxon-name-part-type="genus" reg="Polypodium">Polypodium</tp:taxon-name-part> <tp:taxon-name-part taxon-name-part-type="species" reg="chrysolepis">chrysolepis</tp:taxon-name-part></tp:taxon-name> Hook. </comment></tp:nomenclature-citation><tp:nomenclature-citation><tp:taxon-name>
                  <tp:taxon-name-part taxon-name-part-type="genus" reg="Polypodium">Polypodium</tp:taxon-name-part> <tp:taxon-name-part taxon-name-part-type="species" reg="bangii">bangii</tp:taxon-name-part></tp:taxon-name><comment>Baker, Bull. Misc. Inform. Kew 1901: 145. 1901. Type: Bolivia. Yungas, 1890, <italic>A.M. Bang 734</italic> (lectotype, designated here: BM! [BM000936895]; isolectotypes: B! [B200075587], BR!, GH!, K! [K000590773], LE!, MO! [MO5472871)], NY! [NY00144786, NY00144787], US! [US00065725]). </comment></tp:nomenclature-citation><!--PageBreak--></tp:nomenclature-citation-list></tp:nomenclature><tp:treatment-sec sec-type="Basionym" id="SECID0EHHBG"><title>Basionym.</title><p>
              <italic><tp:taxon-name><tp:taxon-name-part taxon-name-part-type="genus" reg="Polypodium">Polypodium</tp:taxon-name-part> <tp:taxon-name-part taxon-name-part-type="species" reg="chrysolepis">chrysolepis</tp:taxon-name-part></tp:taxon-name></italic> Hook., Icon. Pl. 8: t. 721. 1845.</p></tp:treatment-sec><tp:treatment-sec sec-type="material" id="SECID0EYHBG"><title>Type.</title><p>Ecuador. Andes de Quito, <italic>W. Jameson 37</italic> (wrongly typed in protologue as “73”; lectotype, designated by <xref ref-type="bibr" rid="B54">Tryon et al., 1993</xref>, pg. 151: K! [K000590772]; isolectotypes: BM! [BM000936896], G!, FI [FI004543!]).</p><p>Plants epiphytic or epipetric, rarely terrestrial. Rhizomes long-creeping, branched, 0.6–0.9 mm wide, cylindrical, with four vascular bundles; short, perpendicular roots about 5–20 mm long, these regularly spaced, covered with brownish root hairs; rhizome scales 4.3–7.1 mm long, peltate, not clathrate, linear-lanceolate, with elongate cells, the margins entire from the base to the middle and toothed beyond the middle, with 1- or 2-celled marginal teeth, scales concolorous, stramineous and usually darker at the attachment point. Fronds remote, 2.2–4.5 mm apart, articulate, monomorphic. Stipes nearly absent to 55 mm long, 0.4–0.7 mm in diameter, covered with sparse peltate, lanceolate, sessile, non-clathrate, concolorous, stramineous scales, these 1.4–3.5 mm long, darker at the attachment point; phyllopodia darker than stipes. Laminae light green, 5.0–17.0 × 1.0–2.5 cm, simple, chartaceous, linear-lanceate to lanceolate, bases acuminate to attenuate, decurrent in the distal third of the stipe, apices acute to obtuse, laminar surfaces squamose on both sides, scales lanceolate, peltate, sessile, non-clathrate, concolorous, translucent, stramineous, darker at attachment point, slightly erose at bases and entire at apices, scales present also on abaxial and adaxial sides of costae and veins, and on the laminar margins, 1.3–2.6 mm long. Veins free, immersed, obscure, 1–2 furcate, not reaching laminar margins, midribs and lateral veins immersed on both sides of the laminae, not evident. Sori superficial, rounded to oblong, 1.6–2.6 × 1.9–5.0 mm, terminal to subterminal on veins, receptacles elongate, sporangia long-stalked, paraphyses present, scale-like, similar those of the laminar surfaces, peltate, pedicellate, with pedicels as long as those of the sporangia, paraphyses completely covering immature sori. Spores yellow, with verrucate surfaces.</p></tp:treatment-sec><tp:treatment-sec sec-type="distribution" id="SECID0EFIBG"><title>Distribution and ecology.</title><p>Restricted to central and southern Andes, with known collections from Ecuador, Peru, Bolivia, and Argentina (Fig. <xref ref-type="fig" rid="F5">5</xref>). It occurs preferably in high elevation formations, ranging from 1,800 to 4,100 meters above sea level, with most collections between 3,000–4,000 m in the central part of the Andes, but found at lower elevations further south in Southern Bolivia and Argentina. <italic><tp:taxon-name><tp:taxon-name-part taxon-name-part-type="genus" reg="Adetogramma">Adetogramma</tp:taxon-name-part> <tp:taxon-name-part taxon-name-part-type="species" reg="chrysolepis">chrysolepis</tp:taxon-name-part></tp:taxon-name></italic> is mostly epiphytic or epipetric, rarely terrestrial. Epiphytic specimens usually grow on <italic><tp:taxon-name><tp:taxon-name-part taxon-name-part-type="genus" reg="Polylepis">Polylepis</tp:taxon-name-part></tp:taxon-name></italic>, <italic><tp:taxon-name><tp:taxon-name-part taxon-name-part-type="genus" reg="Berberis">Berberis</tp:taxon-name-part></tp:taxon-name></italic>, or <italic><tp:taxon-name><tp:taxon-name-part taxon-name-part-type="genus" reg="Buddleja">Buddleja</tp:taxon-name-part></tp:taxon-name></italic>, inside highland humid montane forests (Yungas). Epipetric ones were recorded as growing on rocks inside Yungas forest or in sub-alpine grasslands with scattered shrubs, normally associated with mosses (<xref ref-type="bibr" rid="B7">de la Sota 1960</xref>). According to herbarium sheet labels, the species also occurs in secondary forests and modified areas.</p></tp:treatment-sec><tp:treatment-sec sec-type="conservation status" id="SECID0ETJBG"><title>Conservation status.</title><p>Least Concern (LC - <xref ref-type="bibr" rid="B18">IUCN 2016</xref>). <italic><tp:taxon-name><tp:taxon-name-part taxon-name-part-type="genus" reg="Adetogramma">Adetogramma</tp:taxon-name-part> <tp:taxon-name-part taxon-name-part-type="species" reg="chrysolepis">chrysolepis</tp:taxon-name-part></tp:taxon-name></italic> presents EOO of 1,108,559.773 km<sup>2</sup> and AOO of 5,300 km<sup>2</sup>, respectively, and its conservation status is considered Least Concern. However, the species occurs in a fragile environment that is undergoing an increasing pressure due to human settlement, and extensive grazing by cattle and camelids. Although it is known from at least 40 localities and occurs in several protected areas (e.g., Parque Nacional Carrasco, Cocha<!--PageBreak--><!--PageBreak-->bamba, Bolivia; Reserva Nacional de Flora e Fauna de Tariquía, Tarija, Bolivia; Parque Nacional Huascarán, Ancash, Peru; Santuario Nacional de Ampay, Apurimac, Peru; Parque Nacional del Rio Abiseo, San Martín, Peru) no information on population fluctuations is available. Decline in the quality and area of occupancy in the near future seems feasible and it is advised that the species be monitored.</p></tp:treatment-sec><tp:treatment-sec sec-type="etymology" id="SECID0EPKBG"><title>Etymology.</title><p>The generic epithet refers to the most distinctive character of the species, the free venation (Fig. <xref ref-type="fig" rid="F2">2C</xref>); from the Greek adetos-, free and -gramma, line.</p></tp:treatment-sec><tp:treatment-sec sec-type="notes" id="SECID0EZKBG"><title>Notes.</title><p>
              <italic><tp:taxon-name><tp:taxon-name-part taxon-name-part-type="genus" reg="Adetogramma">Adetogramma</tp:taxon-name-part></tp:taxon-name></italic> is a monotypic genus, and although its sole species, <italic><tp:taxon-name><tp:taxon-name-part taxon-name-part-type="genus" reg="Adetogramma">A.</tp:taxon-name-part> <tp:taxon-name-part taxon-name-part-type="species" reg="chrysolepis">chrysolepis</tp:taxon-name-part></tp:taxon-name></italic>, varies in laminar size and shape and stipe length, all other characters, such as the rhizome and stipe scales, venation, and paraphyses, are constant. Specimens from the Argentinean Provinces of Tucumán and Salta and Bolivian Provinces of Tarija and Chuquisaca have very long, linear laminae, and longer stipes, but in other characters are congruent with the circumscription here adopted for <italic><tp:taxon-name><tp:taxon-name-part taxon-name-part-type="genus" reg="Adetogramma">A.</tp:taxon-name-part> <tp:taxon-name-part taxon-name-part-type="species" reg="chrysolepis">chrysolepis</tp:taxon-name-part></tp:taxon-name></italic>. This variation may reflect colonization of drier, seasonal habitats in a subtropical region.</p><p>Morphologically, <italic><tp:taxon-name><tp:taxon-name-part taxon-name-part-type="genus" reg="Adetogramma">Adetogramma</tp:taxon-name-part> <tp:taxon-name-part taxon-name-part-type="species" reg="chrysolepis">chrysolepis</tp:taxon-name-part></tp:taxon-name></italic> shares features with several neotropical genera of <tp:taxon-name><tp:taxon-name-part taxon-name-part-type="family">Polypodiaceae</tp:taxon-name-part></tp:taxon-name> (Table <xref ref-type="table" rid="T2">2</xref>), while presenting unique characteristics within the group. Free veins (Figs <xref ref-type="fig" rid="F2">2C</xref>, <xref ref-type="fig" rid="F4">4C</xref>) are shared with the <italic><tp:taxon-name><tp:taxon-name-part taxon-name-part-type="genus" reg="Polypodium">Polypodium</tp:taxon-name-part> <tp:taxon-name-part taxon-name-part-type="species" reg="dulce">dulce</tp:taxon-name-part></tp:taxon-name></italic> species group, some <italic><tp:taxon-name><tp:taxon-name-part taxon-name-part-type="genus" reg="Pecluma">Pecluma</tp:taxon-name-part></tp:taxon-name></italic> species, a few <italic><tp:taxon-name><tp:taxon-name-part taxon-name-part-type="genus" reg="Pleopeltis">Pleopeltis</tp:taxon-name-part></tp:taxon-name></italic> species, few pinnatisected species of <italic><tp:taxon-name><tp:taxon-name-part taxon-name-part-type="genus" reg="Serpocaulon">Serpocaulon</tp:taxon-name-part></tp:taxon-name></italic>, <italic><tp:taxon-name><tp:taxon-name-part taxon-name-part-type="genus" reg="Serpocaulon">S.</tp:taxon-name-part> <tp:taxon-name-part taxon-name-part-type="species" reg="tayrona">tayrona</tp:taxon-name-part></tp:taxon-name></italic> and most grammitids. Presence of peltate scales on the receptacle is shared between <italic><tp:taxon-name><tp:taxon-name-part taxon-name-part-type="genus" reg="Adetogramma">Adetogramma</tp:taxon-name-part></tp:taxon-name></italic> and <italic><tp:taxon-name><tp:taxon-name-part taxon-name-part-type="genus" reg="Pleopeltis">Pleopeltis</tp:taxon-name-part></tp:taxon-name></italic> (Figs <xref ref-type="fig" rid="F2">2D–E</xref>, <xref ref-type="fig" rid="F3">3A</xref>, <xref ref-type="fig" rid="F4">4A–B</xref>). In both genera, paraphyses may almost completely cover the sporangia in immature sori, and presumably have a protective function.</p><p>
              <xref ref-type="bibr" rid="B23">Kreier et al. (2008)</xref> hypothesized that <italic><tp:taxon-name><tp:taxon-name-part taxon-name-part-type="genus" reg="Serpocaulon">Serpocaulon</tp:taxon-name-part></tp:taxon-name></italic>, sister group to <italic><tp:taxon-name><tp:taxon-name-part taxon-name-part-type="genus" reg="Adetogramma">Adetogramma</tp:taxon-name-part></tp:taxon-name></italic>, has the Bolivian Andes and adjacent southeastern Brazil as its ancestral area. According to this hypothesis, the Bolivian Andes formed a path for migration and successful colo<!--PageBreak-->nization of the Northern Andes, with subsequent migration into Central America and Caribbean regions. With <italic><tp:taxon-name><tp:taxon-name-part taxon-name-part-type="genus" reg="Adetogramma">Adetogramma</tp:taxon-name-part></tp:taxon-name></italic> as sister to <italic><tp:taxon-name><tp:taxon-name-part taxon-name-part-type="genus" reg="Serpocaulon">Serpocaulon</tp:taxon-name-part></tp:taxon-name></italic>, we believe the hypothesis of the Bolivian Andes as putative ancestral area of the <italic><tp:taxon-name><tp:taxon-name-part taxon-name-part-type="genus" reg="Adetogramma">Adetogramma</tp:taxon-name-part></tp:taxon-name></italic>+<italic><tp:taxon-name><tp:taxon-name-part taxon-name-part-type="genus" reg="Serpocaulon">Serpocaulon</tp:taxon-name-part></tp:taxon-name></italic> clade common ancestor to be more likely. From Bolivia, <italic><tp:taxon-name><tp:taxon-name-part taxon-name-part-type="genus" reg="Adetogramma">Adetogramma</tp:taxon-name-part></tp:taxon-name></italic> could have dispersed southwards where colder climate allowed it to colonize lower elevation habitats, and also migrated northwards to Peru and Ecuador. <italic><tp:taxon-name><tp:taxon-name-part taxon-name-part-type="genus" reg="Adetogramma">Adetogramma</tp:taxon-name-part> <tp:taxon-name-part taxon-name-part-type="species" reg="chrysolepis">chrysolepis</tp:taxon-name-part></tp:taxon-name></italic> may represent a single relictual species from a previously more diverse and geographically widespread group, or a single, undiversified lineage that colonized high elevation environments. More detailed phylogenetic or phylogeographic studies are required to support or refute these hypotheses.</p></tp:treatment-sec><tp:treatment-sec sec-type="material" id="SECID0EDRBG"><title>Specimens examined.</title><p>
              <bold>ARGENTINA. Jujuy</bold>: San Antonio, 27 Apr 2015, <italic>C. Martín 479</italic> (SI); Valle Grande, 14 Apr 2016, <italic>C. Martín 730</italic> (SI). <bold>Salta</bold>: Salta, 21 Nov 1945, <italic>S.A. Pieroffi</italic> 1326 (NY!); Santa Victoria, 05 Dec 2015, <italic>C. Martín 673</italic> (SI). Tucumán: s.l., 1952, <italic>H. Brücher s.n.</italic> (LP!); s.l., s.d., <italic>L. Castillón 2248</italic> (BM!); s.l., s.d., <italic>M. Lillo 11534</italic> (BM!, GH!, K!, NY!); La Ventanita, s.d., <italic>M. Lillo 16713</italic> (BM!, GH!, K!); Burruyacu, 20 Jan 1947, <italic>Borsini s.n.</italic> (LP!); Chicligasta, 11 Dec 1925, <italic>S. Venturi 4062</italic> (BM!, GH!); idem, 13 Feb 1924, <italic>S. Venturi 3151</italic> (GH!); Tafi del Vale, Jan 1912, <italic>L. Castillón 35</italic> (BM!, GH!, K!, LP!, NY!). <bold>BOLIVIA</bold>. <bold>Chuquisaca</bold>: Hernando Siles, 09 Nov 2007, <italic>J. Villalobos 928</italic> (MO!, UC). <bold>Cochabamba</bold>: Ayopaya, 07 May 1990, <italic>E. Hennipman 8148</italic> (LPB!); idem, 28 Oct 2007, <italic>J. Terán 1486</italic> (MO!); idem, 30 Oct 2007, <italic>J. Terán 1563</italic> (MO!); Carrasco, 20 Mar 1991, <italic>I. Hensen 1819</italic> (LPB!); idem, 25 Feb 1996, <italic>M. Mercado 501</italic> (MO!); Chapare, 30 Sep 2001, <italic>J.R.I. Wood 17271</italic> (LPB!); Cochabamba, 27 Jan 1950, <italic>W.M.A. Brooke 6081</italic> (BM!, NY!); Jose Carrasco Torrico, 27 Jun 1996, <italic>M. Kessler 6763</italic> (NY!, UC); idem, 02 Jul 1996, <italic>M. Kessler 6877</italic> (NY!, UC); Tiraque, 10 May 2005, <italic>E. Zurita 390</italic> (MO!). <bold>La Paz</bold>: Bautista Saavedra, 27 Apr 1993, <italic>P. Gutte 559</italic> (LPB!); Franz Tamayo, 24 Feb 2008, <italic>A.F. Fuentes Claros 11982</italic> (MO!, UC); idem, 04 Mar 1980, <italic>J. Krach 9207</italic> (LPB!); idem, 06 Apr 2009, <italic>M.I.L. Rivera 599</italic> (MO!); Inquisivi, 21 Dec 1989, <italic>L.J. Dorr 6764</italic> (LPB!, NY!); idem, 18 Feb 1989, <italic>M.A. Lewis 35242</italic> (LPB!, MO!, NY!, UC); idem, 09 Mar 1991, <italic>M.A. Lewis 38230</italic> (MO!); idem, 04 Sep 1991, <italic>M.A. Lewis 39744</italic> (F, GH!, LPB!, MO!); Larecaja, 1818, <italic>G. Mandon 1560</italic> (BM!, G!, K!, NY!); Murillo, 16 May 1985, <italic>J.C. Solomon 13742</italic> (LP!, LPB!, MO!, NY!); Nor Yungas, XI/1900, <italic>O. Buchtien 2751</italic> (P!); idem, 07 Mar 1969, <italic>H. Doppelbaur s.n.</italic> (MO!); Pedro Domingo Murillo, 17 Mar 2012, <italic>T.E. Almeida 3121</italic> (BHCB!, LPB!); Pongo, s.d., <italic>W.M.A. Brooke 5456</italic> (BM!, NY!); Unduavi, 1890, <italic>A.M. Bang 734</italic> (B!, BR!, GH!, K!, LE!, MO!, US!); idem, 30 Mar 1977, <italic>J.D. Boeke 1375</italic> (NY!); idem, Feb 1914, <italic>O. Buchtien 420</italic> (B!, BM!, G!, GH!, K!, NY!, P!); idem, 19 Jun 1912, <italic>E. Rosenstock 49</italic> (B!, P!). <bold>Santa Cruz</bold>: Manuel M. Caballero, 11 Apr 2004, <italic>R. Nuñez Cabrera 682</italic> (MO!, NY!, UC, USZ!); idem, 08 Mar 2012, <italic>T.E. Almeida 3083</italic> (BHCB!, HSTM!, LPB!); s.l., 26 Oct 1928, <italic>J. Steinbach 8531</italic> (BM!, GH!, K!, MO!, NY!). <bold>Tarija</bold>: Aniceto Arce Ruiz, 13 Jun 2004, <italic>I. Jimenez 2420</italic> (NY!, UC); Arce, 10 Nov 2004, <italic>H. Huaylla 1509</italic> (MO!); idem, 27 Jun 2005, <italic>H. Huaylla 1882</italic> (MO!); idem, 12 Nov 2004, <italic>M. Serrano 5082</italic> (MO!); idem, 12 Nov 2004, <italic>M. Serrano 5136</italic> <!--PageBreak--><!--PageBreak--><!--PageBreak-->(MO!); idem, 03 Feb 2005, <italic>M. Serrano 5945</italic> (MO!); O’Connor, 22 Oct 1983, <italic>S.G. Beck 9651</italic> (LPB!); s.l, s.d., <italic>M. Cárdenas 1036</italic> (GH!); s.l., 07 Mar 1969, <italic>H. Doppelbaur 291</italic> (M!); s.l., 06 May 1928, [illegible]<italic>1569</italic> (B!); s.l., 21 Aug 1926, [illegible] <italic>2559</italic> (B!). <bold>ECUADOR</bold>. <bold>Pichincha</bold>: Quito, s.d., <italic>W. Jameson 73</italic> (G!, K!). <bold>PERU</bold>. <bold>Amazonas</bold>: s.l., 03 Aug 1962, <italic>J.J. Wurdack 1592</italic> (GH!). <bold>Ancash</bold>: Carhuaz, 14 Feb 1985, <italic>D.N. Smith 9571</italic> (MO!, USM); idem, 18 Jul 1985, <italic>D.N. Smith 11264</italic> (BM!, ENAG, F, GH!, MICH, MO!, NY, UC, USM); Huari, 08 May 1986, <italic>D.N. Smith 12415</italic> (BM!, F, LPB!, MO!, NY, UC); idem, 13 Jun 1986, <italic>Smith 12648</italic> (MO!); Yungay, 13 Jan 1985, <italic>Smith 9150</italic> (GH!, MO!, USM); idem, 17 Apr 1985, <italic>D.N. Smith 10326</italic> (MO!, USM); idem, 19 Apr 1985, <italic>D.N. Smith 10463</italic> (MO!, USM). <bold>Apurimac</bold>: Abancay region, Oct 1935, <italic>students of Santander C. s.n.</italic> (UC); Abancay, Tamburco, 6 Jun 2015, <italic>V. Zuñiga 452</italic> (USM). <bold>Cusco</bold>: s.l., 31 May 2002, <italic>W.L. Galiano 4034</italic> (MO!); s.l., 14 Feb 1987, <italic>P.Núñez Vargas 6988</italic> (MO!); s.l., 10 Jun 2002, <italic>L.Valenzuela Gamarra 238</italic> (NY!, MO!); La Convención, 11 Jul 2003, <italic>E. Bonino 832</italic> (MO!); idem, 23 Jul 2003, <italic>E. Bonino 909</italic> (MO!, UC); idem, 26 Mar 2004, I. <italic>Huamantupa 4428</italic> (MO!); idem, 21 Sep 2005, <italic>I. Huamantupa 6844</italic> (MO!, USM!); idem, 30 Mar 1939, <italic>C. Vargas 4505</italic> (MO!); Urubamba, 23 Apr 1982, <italic>B. Peyton 51</italic> (MO!); idem, 04 Jul 1982, <italic>B. Peyton 766</italic> (MO!); idem, 17 Aug 1982, <italic>B. Peyton 1053</italic> (GH!, MO!); idem, 05 Nov 1988, <italic>A. Tupayachi 758</italic> (GH!, MO!, NY!); idem, 30 Dec 1963, <italic>L. Valenzuela 14983</italic> (GH!). <bold>Huánuco</bold>: Yanano, 13-16 May 1923 <italic>J.F. Macbride 3826</italic> (G!). <bold>La Libertad</bold>: Pataz, 24 Feb 1986, <italic>K. Young 2988</italic> (NY); s.l., 23 Jun 1974, <italic>A. López M. 8129</italic> (G!, MO!, NY!). <bold>Lambayeque</bold>: Ferreñafe, 9 Jun 2012, <italic>L. García Llatas s.n.</italic> (USM). <bold>San Martín</bold>: Mariscal Cáceres, Huicungo, 15 Jun 2001, <italic>B. León 5249</italic> (NY!, USM).</p><fig id="F3" position="float" orientation="portrait"><label>Figure 3.</label><caption><p>
          <italic><tp:taxon-name><tp:taxon-name-part taxon-name-part-type="genus" reg="Adetogramma">Adetogramma</tp:taxon-name-part> <tp:taxon-name-part taxon-name-part-type="species" reg="chrysolepis">chrysolepis</tp:taxon-name-part></tp:taxon-name></italic> (Hook.) T.E.Almeida. <bold>A, B</bold> Scanning electron micrography (SEM); magnification 75× and 1750×, respectively <bold>A</bold> Sori showing sporangia and paraphysis (the latter indicated by an arrow head) <bold>B</bold> Spores. Images from <italic>Almeida &amp; Giacomin 3121</italic> (BHCB). Scale bars: <bold>A</bold> = 500 μm, <bold>B</bold> = 20 μm.</p></caption><graphic xmlns:xlink="http://www.w3.org/1999/xlink" xlink:href="phytokeys-78-109-g003.jpg" position="float" orientation="portrait" xlink:type="simple" id="oo_131413.jpg"/></fig><fig id="F4" position="float" orientation="portrait"><label>Figure 4.</label><caption><p>
          <italic><tp:taxon-name><tp:taxon-name-part taxon-name-part-type="genus" reg="Adetogramma">Adetogramma</tp:taxon-name-part> <tp:taxon-name-part taxon-name-part-type="species" reg="chrysolepis">chrysolepis</tp:taxon-name-part></tp:taxon-name></italic> (Hook.) T.E.Almeida. <bold>A</bold> Fertile and sterile fronds <bold>B</bold> Detail of abaxial surface of fertile frond, showing laminar scales and paraphyses <bold>C</bold> Juvenile sterile leaves. (A) and (B) from <italic>C. Martín 730</italic> (SI), (C) from <italic>C. Martín 479</italic> (SI).</p></caption><graphic xmlns:xlink="http://www.w3.org/1999/xlink" xlink:href="phytokeys-78-109-g004.jpg" position="float" orientation="portrait" xlink:type="simple" id="oo_131414.jpg"/></fig><fig id="F5" position="float" orientation="portrait"><label>Figure 5.</label><caption><p>Distribution of <italic><tp:taxon-name><tp:taxon-name-part taxon-name-part-type="genus" reg="Adetogramma">Adetogramma</tp:taxon-name-part> <tp:taxon-name-part taxon-name-part-type="species" reg="chrysolepis">chrysolepis</tp:taxon-name-part></tp:taxon-name></italic>.</p></caption><graphic xmlns:xlink="http://www.w3.org/1999/xlink" xlink:href="phytokeys-78-109-g005.jpg" position="float" orientation="portrait" xlink:type="simple" id="oo_131415.jpg"/></fig></tp:treatment-sec><tp:treatment-sec><!--Section generated to contain objects referenced in tp:taxon-treatment.--><fig id="F2" position="float" orientation="portrait"><label>Figure 2.</label><caption><p>
          <italic><tp:taxon-name><tp:taxon-name-part taxon-name-part-type="genus" reg="Adetogramma">Adetogramma</tp:taxon-name-part> <tp:taxon-name-part taxon-name-part-type="species" reg="chrysolepis">chrysolepis</tp:taxon-name-part></tp:taxon-name></italic> (Hook.) T.E.Almeida. <bold>A</bold> Habit <bold>B</bold> Rhizome scale <bold>C</bold> Sterile lamina detail showing free venation and laminar scales <bold>D</bold> Fertile lamina detail showing sori, paraphyses, and laminar scales <bold>E</bold> Paraphysis detail. Drawings A–D by H. Fukuda from <italic>Dorr</italic> et al. <italic>6764</italic> (NY); drawing E by Juliana Ventura from <italic>T.E. Almeida &amp; L.L. Giacomin 3121</italic> (BHCB). Scale bars: <bold>A</bold> = 5 cm, <bold>B–E</bold> = 1 mm.</p></caption><graphic xmlns:xlink="http://www.w3.org/1999/xlink" xlink:href="phytokeys-78-109-g002.jpg" position="float" orientation="portrait" xlink:type="simple" id="oo_131412.jpg"/></fig><table-wrap id="T2" position="float" orientation="portrait"><label>Table 2.</label><caption><p>Comparison of character states among <italic><tp:taxon-name><tp:taxon-name-part taxon-name-part-type="genus" reg="Adetogramma">Adetogramma</tp:taxon-name-part></tp:taxon-name></italic> and the morphologically or phylogenetically closest genera/groups.</p></caption><table id="TID0ENAAI" rules="all"><tbody><tr><td rowspan="1" colspan="1"/><td rowspan="1" colspan="1">
              <bold><italic><tp:taxon-name><tp:taxon-name-part taxon-name-part-type="genus" reg="Adetogramma">Adetogramma</tp:taxon-name-part></tp:taxon-name></italic></bold>
            </td><td rowspan="1" colspan="1">
              <bold><italic><tp:taxon-name><tp:taxon-name-part taxon-name-part-type="genus" reg="Serpocaulon">Serpocaulon</tp:taxon-name-part></tp:taxon-name></italic><sup>1</sup></bold>
            </td><td rowspan="1" colspan="1">
              <bold>Grammitids</bold>
            </td><td rowspan="1" colspan="1">
              <bold><italic><tp:taxon-name><tp:taxon-name-part taxon-name-part-type="genus" reg="Pecluma">Pecluma</tp:taxon-name-part></tp:taxon-name></italic></bold>
            </td><td rowspan="1" colspan="1">
              <bold><italic><tp:taxon-name><tp:taxon-name-part taxon-name-part-type="genus" reg="Polypodium">Polypodium</tp:taxon-name-part></tp:taxon-name></italic><sup>2</sup></bold>
            </td><td rowspan="1" colspan="1">
              <bold><italic><tp:taxon-name><tp:taxon-name-part taxon-name-part-type="genus" reg="Pleopeltis">Pleopeltis</tp:taxon-name-part></tp:taxon-name></italic><sup>3</sup></bold>
            </td><td rowspan="1" colspan="1">
              <bold><italic><tp:taxon-name><tp:taxon-name-part taxon-name-part-type="genus" reg="Microgramma">Microgramma</tp:taxon-name-part></tp:taxon-name></italic><sup>4</sup></bold>
            </td></tr><tr><td rowspan="1" colspan="1">
              <bold>Rhizome</bold>
            </td><td rowspan="1" colspan="1">Long-creeping, branched</td><td rowspan="1" colspan="1">Long- to short-creeping, sparingly branched</td><td rowspan="1" colspan="1">Short-creeping to erect, usually unbranched</td><td rowspan="1" colspan="1">Long- to short-creeping, unbranched</td><td rowspan="1" colspan="1">Long- to short-creeping, branched</td><td rowspan="1" colspan="1">Long- to short-creeping, branched</td><td rowspan="1" colspan="1">Long-creeping, branched</td></tr><tr><td rowspan="1" colspan="1">
              <bold>Rhizome scales</bold>
            </td><td rowspan="1" colspan="1">Peltate, non-clathrate</td><td rowspan="1" colspan="1">Peltate, clathrate</td><td rowspan="1" colspan="1">Basifixed, non-clathrate or clathrate, or absent</td><td rowspan="1" colspan="1">Basifixed to peltate, non-clathrate</td><td rowspan="1" colspan="1">Peltate, non-clathrate</td><td rowspan="1" colspan="1">Peltate, non-clathrate, to clathrate at margins</td><td rowspan="1" colspan="1">Peltate, non-clathrate</td></tr><tr><td rowspan="1" colspan="1">
              <bold>Fronds</bold>
            </td><td rowspan="1" colspan="1">Monomorphic</td><td rowspan="1" colspan="1">Monomorphic</td><td rowspan="1" colspan="1">Monomorphic, or the distal fertile portion modified</td><td rowspan="1" colspan="1">Monomorphic</td><td rowspan="1" colspan="1">Monomorphic</td><td rowspan="1" colspan="1">Monomorphic to dimorphic</td><td rowspan="1" colspan="1">Monomorphic to dimorphic</td></tr><tr><td rowspan="1" colspan="1">
              <bold>Lamina</bold>
            </td><td rowspan="1" colspan="1">Simple</td><td rowspan="1" colspan="1">Pinnatifid to pinnate, rarely simple</td><td rowspan="1" colspan="1">Simple to 3-pinnate</td><td rowspan="1" colspan="1">Pinnatisect to pinnate</td><td rowspan="1" colspan="1">Deeply pinnatifid to pinnate</td><td rowspan="1" colspan="1">Simple to pinnatifid, rarely pinnate-pinnatifid or more divided</td><td rowspan="1" colspan="1">Simple to lobate</td></tr><tr><td rowspan="1" colspan="1">
              <bold>Indument on lamina</bold>
            </td><td rowspan="1" colspan="1">Scales</td><td rowspan="1" colspan="1">Glabrous, trichomes, or scales (confined to costae and rachises)</td><td rowspan="1" colspan="1">Trichomes, and sometimes glands</td><td rowspan="1" colspan="1">Trichomes</td><td rowspan="1" colspan="1">Glabrous or with trichomes</td><td rowspan="1" colspan="1">Scales</td><td rowspan="1" colspan="1">Glabrous, trichomes<break/> and/or scales</td></tr><tr><td rowspan="1" colspan="1">
              <bold>Veins</bold>
            </td><td rowspan="1" colspan="1">Free</td><td rowspan="1" colspan="1">Regularly anastomosing (goniophlebioid), areoles with one included veinlet</td><td rowspan="1" colspan="1">Usually free, sometimes anastomosing with or without included free veinlets</td><td rowspan="1" colspan="1">Free, rarely anastomosing, but never reticulate</td><td rowspan="1" colspan="1">Free to anastomosing, with one single included veinlet</td><td rowspan="1" colspan="1">Free to anastomosing, areoles with 1-3 free or netted included veins</td><td rowspan="1" colspan="1">Anastomosing, with simple included veinlets</td></tr><tr><td rowspan="1" colspan="1">
              <bold>Sori</bold>
            </td><td rowspan="1" colspan="1">Round to oblong, 1 row between costa and margins</td><td rowspan="1" colspan="1">Round, 1-10 rows between costa and margins</td><td rowspan="1" colspan="1">Round to elongate, 1 row between costa and margins, or confluent</td><td rowspan="1" colspan="1">Round to oblong, 1 row between costa and margins</td><td rowspan="1" colspan="1">Round to oblong, 1-5 rows between costa and margins</td><td rowspan="1" colspan="1">Round to oblong, or linear, rarely marginal and coalescing, in 1 row between costa and margins</td><td rowspan="1" colspan="1">Round to elongate, 1 row between costa and margins, confluent or forming several irregular rows between costa and margins</td></tr><tr><td rowspan="1" colspan="1">
              <bold>Paraphyses</bold>
            </td><td rowspan="1" colspan="1">Peltate, pedicellate, scales</td><td rowspan="1" colspan="1">Absent or short 2-3-celled glands</td><td rowspan="1" colspan="1">Present or absent</td><td rowspan="1" colspan="1">Present, glandular trichomes</td><td rowspan="1" colspan="1">Absent or if present, filamentous or branched</td><td rowspan="1" colspan="1">Absent, or round peltate,</td><td rowspan="1" colspan="1">Trichomes or sessile scales, or absent</td></tr><tr><td rowspan="1" colspan="1">
              <bold>Spores</bold>
            </td><td rowspan="1" colspan="1">Bilateral, monolete, verrucate</td><td rowspan="1" colspan="1">Bilateral, monolete, verrucate, generally tuberculate, occasionally winged</td><td rowspan="1" colspan="1">Tetrahedral-globose, trilete</td><td rowspan="1" colspan="1">Bilateral,<break/> monolete, smooth to tuberculate</td><td rowspan="1" colspan="1">Bilateral, monolete</td><td rowspan="1" colspan="1">Bilateral, monolete, shallowly to prominently verrucate</td><td rowspan="1" colspan="1">Bilateral, monolete, tuberculate</td></tr></tbody></table><table-wrap-foot><fn><p><sup>1</sup><italic><tp:taxon-name><tp:taxon-name-part taxon-name-part-type="genus" reg="Serpocaulon">Serpocaulon</tp:taxon-name-part></tp:taxon-name></italic> circumscription follows <xref ref-type="bibr" rid="B46">Smith et al. (2006).</xref></p></fn><fn><p>
            <sup>2</sup><italic><tp:taxon-name><tp:taxon-name-part taxon-name-part-type="genus" reg="Polypodium">Polypodium</tp:taxon-name-part></tp:taxon-name></italic> circumscription accepted here includes 
            <italic><tp:taxon-name><tp:taxon-name-part taxon-name-part-type="genus" reg="Polypodium">Polypodium</tp:taxon-name-part> <tp:taxon-name-part taxon-name-part-type="species" reg="plesiosorum">plesiosorum</tp:taxon-name-part></tp:taxon-name></italic> and 
            <italic><tp:taxon-name><tp:taxon-name-part taxon-name-part-type="genus" reg="Polypodium">Polypodium</tp:taxon-name-part> <tp:taxon-name-part taxon-name-part-type="species" reg="colpodes">colpodes</tp:taxon-name-part></tp:taxon-name></italic> species groups (sensu <xref ref-type="bibr" rid="B51">Tejero-Díez 2005</xref>, <xref ref-type="bibr" rid="B44">Sigel et al. 2014</xref>), 
            <italic><tp:taxon-name><tp:taxon-name-part taxon-name-part-type="genus" reg="Polypodium">Polypodium</tp:taxon-name-part> <tp:taxon-name-part taxon-name-part-type="species" reg="dulce">dulce</tp:taxon-name-part></tp:taxon-name></italic> species group (sensu <xref ref-type="bibr" rid="B28">Moran 1995</xref>) and 
            <italic><tp:taxon-name><tp:taxon-name-part taxon-name-part-type="genus" reg="Polypodium">Polypodium</tp:taxon-name-part> <tp:taxon-name-part taxon-name-part-type="species" reg="vulgare">vulgare</tp:taxon-name-part></tp:taxon-name></italic> species group (sensu <xref ref-type="bibr" rid="B13">Haufler et al. 1995</xref>). </p></fn><fn><p>
            <sup>3</sup><italic><tp:taxon-name><tp:taxon-name-part taxon-name-part-type="genus" reg="Pleopeltis">Pleopeltis</tp:taxon-name-part></tp:taxon-name></italic> circumscription accepted here follows <xref ref-type="bibr" rid="B49">Smith and Tejero-Díez (2014)</xref>.</p></fn><fn><p>
            <sup>4</sup><italic><tp:taxon-name><tp:taxon-name-part taxon-name-part-type="genus" reg="Microgramma">Microgramma</tp:taxon-name-part></tp:taxon-name></italic> circumscription follows <xref ref-type="bibr" rid="B36">Salino et al. (2008)</xref>.</p></fn></table-wrap-foot></table-wrap></tp:treatment-sec><ref-list><ref id="B54"><mixed-citation xmlns:xlink="http://www.w3.org/1999/xlink" xlink:type="simple">
          <person-group><name name-style="western"><surname>Tryon</surname><given-names>RM</given-names></name><name name-style="western"><surname>Stolze</surname><given-names>RG</given-names></name><name name-style="western"><surname>León</surname><given-names>B</given-names></name></person-group> (<year>1993</year>) <article-title><tp:taxon-name><tp:taxon-name-part taxon-name-part-type="phylum">Pteridophyta</tp:taxon-name-part></tp:taxon-name> of Peru V – <tp:taxon-name><tp:taxon-name-part taxon-name-part-type="family">Aspleniaceae</tp:taxon-name-part></tp:taxon-name>-<tp:taxon-name><tp:taxon-name-part taxon-name-part-type="family">Polypodiaceae</tp:taxon-name-part></tp:taxon-name>.</article-title> <source>Fieldiana, Botany (NS)</source> <volume>32</volume>: <fpage>1</fpage>–<lpage>189</lpage>. <ext-link xlink:type="simple" ext-link-type="doi" xlink:href="10.5962/bhl.title.2547">http://dx.doi.org/10.5962/bhl.title.2547</ext-link></mixed-citation></ref><ref id="B7"><mixed-citation xmlns:xlink="http://www.w3.org/1999/xlink" xlink:type="simple">
          <person-group><name name-style="western"><surname>de la Sota</surname><given-names>ER</given-names></name></person-group> (<year>1960</year>) <article-title><tp:taxon-name><tp:taxon-name-part taxon-name-part-type="family">Polypodiaceae</tp:taxon-name-part></tp:taxon-name> y <tp:taxon-name><tp:taxon-name-part taxon-name-part-type="family">Grammitidaceae</tp:taxon-name-part></tp:taxon-name> Argentinas.</article-title> <source>Opera Lilloana</source> <volume>5</volume>: <fpage>5</fpage>–<lpage>229</lpage>.</mixed-citation></ref><ref id="B18"><mixed-citation xmlns:xlink="http://www.w3.org/1999/xlink" xlink:type="simple">
          <institution xlink:type="simple">IUCN Standards and Petitions Subcommittee</institution> (<year>2016</year>) Guidelines for Using the IUCN Red List Categories and Criteria, version 12. Prepared by the Standards and Petitions Subcommittee. <ext-link xlink:type="simple" ext-link-type="uri" xlink:href="http://jr.iucnredlist.org/documents/RedListGuidelines.pdf">http://jr.iucnredlist.org/documents/RedListGuidelines.pdf</ext-link> [accessed 19.09.2016]</mixed-citation></ref><ref id="B46"><mixed-citation xmlns:xlink="http://www.w3.org/1999/xlink" xlink:type="simple">
          <person-group><name name-style="western"><surname>Smith</surname><given-names>AR</given-names></name><name name-style="western"><surname>Kreier</surname><given-names>HP</given-names></name><name name-style="western"><surname>Haufler</surname><given-names>CH</given-names></name><name name-style="western"><surname>Ranker</surname><given-names>TA</given-names></name><name name-style="western"><surname>Schneider</surname><given-names>H</given-names></name></person-group> (<year>2006a</year>) <article-title><italic><tp:taxon-name><tp:taxon-name-part taxon-name-part-type="genus">Serpocaulon</tp:taxon-name-part></tp:taxon-name></italic> (<tp:taxon-name><tp:taxon-name-part taxon-name-part-type="family">Polypodiaceae</tp:taxon-name-part></tp:taxon-name>), a new genus segregated from <italic><tp:taxon-name><tp:taxon-name-part taxon-name-part-type="genus">Polypodium</tp:taxon-name-part></tp:taxon-name></italic>.</article-title> <source>Taxon</source> <volume>55</volume>(<issue>4</issue>): <fpage>919</fpage>–<lpage>930</lpage>. <ext-link xlink:type="simple" ext-link-type="doi" xlink:href="10.2307/25065686">https://doi.org/10.2307/25065686</ext-link></mixed-citation></ref><ref id="B51"><mixed-citation xmlns:xlink="http://www.w3.org/1999/xlink" xlink:type="simple">
          <person-group><name name-style="western"><surname>Tejero-Díez</surname><given-names>JD</given-names></name></person-group> (<year>2005</year>) <source>Revisión taxonómica del complejo <italic><tp:taxon-name><tp:taxon-name-part taxon-name-part-type="genus">Polypodium</tp:taxon-name-part> <tp:taxon-name-part taxon-name-part-type="species">plesiosorum</tp:taxon-name-part></tp:taxon-name></italic> Kunze (<tp:taxon-name><tp:taxon-name-part taxon-name-part-type="family">Polypodiaceae</tp:taxon-name-part></tp:taxon-name>, <tp:taxon-name><tp:taxon-name-part taxon-name-part-type="phylum">Polypodiophyta</tp:taxon-name-part></tp:taxon-name>).</source> <publisher-name>PhD Thesis</publisher-name>, <publisher-loc>Universidad Autónoma Metropolitana, Mexico DF</publisher-loc>, <size units="page">187 pp</size>.</mixed-citation></ref><ref id="B44"><mixed-citation xmlns:xlink="http://www.w3.org/1999/xlink" xlink:type="simple">
          <person-group><name name-style="western"><surname>Sigel</surname><given-names>EM</given-names></name><name name-style="western"><surname>Windham</surname><given-names>MD</given-names></name><name name-style="western"><surname>Haufler</surname><given-names>CH</given-names></name><name name-style="western"><surname>Pryer</surname><given-names>KM</given-names></name></person-group> (<year>2014</year>) <article-title>Phylogeny, divergence time estimates, and phylogeography of the diploid species of the <italic><tp:taxon-name><tp:taxon-name-part taxon-name-part-type="genus">Polypodium</tp:taxon-name-part> <tp:taxon-name-part taxon-name-part-type="species">vulgare</tp:taxon-name-part></tp:taxon-name></italic> complex (<tp:taxon-name><tp:taxon-name-part taxon-name-part-type="family">Polypodiaceae</tp:taxon-name-part></tp:taxon-name>).</article-title> <source>Systematic Botany</source> <volume>39</volume>(<issue>4</issue>): <fpage>1042</fpage>–<lpage>1055</lpage>. <ext-link xlink:type="simple" ext-link-type="doi" xlink:href="10.1600/036364414X683921">http://dx.doi.org/10.1600/036364414X683921</ext-link></mixed-citation></ref><ref id="B28"><mixed-citation xmlns:xlink="http://www.w3.org/1999/xlink" xlink:type="simple">
          <person-group><name name-style="western"><surname>Moran</surname><given-names>RC</given-names></name></person-group> (<year>1995</year>) <article-title><tp:taxon-name><tp:taxon-name-part taxon-name-part-type="family">Polypodiaceae</tp:taxon-name-part></tp:taxon-name>.</article-title> In: <person-group><name name-style="western"><surname>Davidse</surname><given-names>G</given-names></name><name name-style="western"><surname>Sousa</surname><given-names>M</given-names></name><name name-style="western"><surname>Knapp</surname><given-names>S</given-names></name></person-group> (<role>Eds</role>) <issue-title>Flora Mesoamericana.</issue-title> <source>(Moran RC, Riba R vol eds <tp:taxon-name><tp:taxon-name-part taxon-name-part-type="family">Psilotaceae</tp:taxon-name-part></tp:taxon-name> a <tp:taxon-name><tp:taxon-name-part taxon-name-part-type="family">Salviniaceae</tp:taxon-name-part></tp:taxon-name>) Universidad Nacional Autónoma de México, Ciudad del México</source>, <fpage>333</fpage>–<lpage>366</lpage>.</mixed-citation></ref><ref id="B13"><mixed-citation xmlns:xlink="http://www.w3.org/1999/xlink" xlink:type="simple">
          <person-group><name name-style="western"><surname>Haufler</surname><given-names>CH</given-names></name><name name-style="western"><surname>Soltis</surname><given-names>DE</given-names></name><name name-style="western"><surname>Soltis</surname><given-names>PS</given-names></name></person-group> (<year>1995</year>) <article-title>Phylogeny of the <italic><tp:taxon-name><tp:taxon-name-part taxon-name-part-type="genus">Polypodium</tp:taxon-name-part> <tp:taxon-name-part taxon-name-part-type="species">vulgare</tp:taxon-name-part></tp:taxon-name></italic> complex: insights from chloroplast DNA restriction site data.</article-title> <source>Systematic Botany</source> <volume>20</volume>(<issue>1</issue>): <fpage>110</fpage>–<lpage>119</lpage>. <ext-link xlink:type="simple" ext-link-type="doi" xlink:href="10.2307/2419443">http://dx.doi.org/10.2307/2419443</ext-link></mixed-citation></ref><ref id="B49"><mixed-citation xmlns:xlink="http://www.w3.org/1999/xlink" xlink:type="simple">
          <person-group><name name-style="western"><surname>Smith</surname><given-names>AR</given-names></name><name name-style="western"><surname>Tejero-Díez</surname><given-names>JD</given-names></name></person-group> (<year>2014</year>) <article-title><italic><tp:taxon-name><tp:taxon-name-part taxon-name-part-type="genus">Pleopeltis</tp:taxon-name-part></tp:taxon-name></italic> (<tp:taxon-name><tp:taxon-name-part taxon-name-part-type="family">Polypodiaceae</tp:taxon-name-part></tp:taxon-name>), a redefinition of the genus and nomenclatural notes.</article-title> <source>Botanical Sciences</source> <volume>92</volume>(<issue>1</issue>): <fpage>43</fpage>–<lpage>58</lpage>. <ext-link xlink:type="simple" ext-link-type="doi" xlink:href="10.17129/botsci.29">https://doi.org/10.17129/botsci.29</ext-link></mixed-citation></ref><ref id="B36"><mixed-citation xmlns:xlink="http://www.w3.org/1999/xlink" xlink:type="simple">
          <person-group><name name-style="western"><surname>Salino</surname><given-names>A</given-names></name><name name-style="western"><surname>Almeida</surname><given-names>TE</given-names></name><name name-style="western"><surname>Smith</surname><given-names>AR</given-names></name><name name-style="western"><surname>Gómez</surname><given-names>AN</given-names></name><name name-style="western"><surname>Kreier</surname><given-names>H-P</given-names></name><name name-style="western"><surname>Schneider</surname><given-names>H</given-names></name></person-group> (<year>2008</year>) <article-title>A new species of <italic><tp:taxon-name><tp:taxon-name-part taxon-name-part-type="genus">Microgramma</tp:taxon-name-part></tp:taxon-name></italic> (<tp:taxon-name><tp:taxon-name-part taxon-name-part-type="family">Polypodiaceae</tp:taxon-name-part></tp:taxon-name>) from Brazil and recircumscription of the genus based on phylogenetic evidence.</article-title> <source>Systematic Botany</source> <volume>33</volume>(<issue>4</issue>): <fpage>630</fpage>–<lpage>635</lpage>. <ext-link xlink:type="simple" ext-link-type="doi" xlink:href="10.1600/036364408786500208">http://dx.doi.org/10.1600/036364408786500208</ext-link></mixed-citation></ref><ref id="B23"><mixed-citation xmlns:xlink="http://www.w3.org/1999/xlink" xlink:type="simple">
          <person-group><name name-style="western"><surname>Kreier</surname><given-names>H-P</given-names></name><name name-style="western"><surname>Rex</surname><given-names>M</given-names></name><name name-style="western"><surname>Weising</surname><given-names>K</given-names></name><name name-style="western"><surname>Kessler</surname><given-names>M</given-names></name><name name-style="western"><surname>Smith</surname><given-names>AR</given-names></name><name name-style="western"><surname>Schneider</surname><given-names>H</given-names></name></person-group> (<year>2008</year>) <article-title>Inferring the diversification of the epiphytic fern genus <italic><tp:taxon-name><tp:taxon-name-part taxon-name-part-type="genus">Serpocaulon</tp:taxon-name-part></tp:taxon-name></italic> (<tp:taxon-name><tp:taxon-name-part taxon-name-part-type="family">Polypodiaceae</tp:taxon-name-part></tp:taxon-name>) in South America using chloroplast sequences and amplified fragment length polymorphisms.</article-title> <source>Plant Systematics and Evolution</source> <volume>274</volume>(<issue>1–2</issue>): <fpage>1</fpage>–<lpage>16</lpage>. <ext-link xlink:type="simple" ext-link-type="doi" xlink:href="10.1007/s00606-008-0021-3">http://dx.doi.org/10.1007/s00606-008-0021-3</ext-link></mixed-citation></ref></ref-list></tp:taxon-treatment>
